# Supplementary material for: Estimation of the mutation rate of Mycobacterium tuberculosis in cases with recurrent tuberculosis using whole genome sequencing
Source: Sci Rep. 2022 Oct 6;12:16728. doi: 10.1038/s41598-022-21144-0 (PMC9537313; doi:10.1038/s41598-022-21144-0)
Supplement: Supplementary file 1 — Supplementary Information 1. [file 41598_2022_21144_MOESM1_ESM.r]

# TO RUN THE SCRIPT 

# complete nombre.del.fastq.gz with the name of file fastq.gz
# and run all lines

nombre.del.fastq.gz <- ""
args = commandArgs(trailingOnly=TRUE)
is6110.inicio<-
  toupper("tgaaccgccccggcatgtccggagactccagtt")
longitud.target.inicio<-
  nchar(is6110.inicio)
fichero <- 
  nombre.del.fastq.gz
library(ShortRead)
library(dplyr)
library(rtracklayer)
library(tidyverse)	
cat("Load library tidyverse","\n")
cat("Start: Analizando ",basename(fichero),"\n") 			       
fq <- 
  readFastq(fichero)
fq.text<-
  sread(fq)
buscar.patron.inicio<-
  start(vmatchPattern(pattern = is6110.inicio, subject = fq.text, fixed=TRUE))
detectar.reads.inicio<-
  sapply(buscar.patron.inicio,FUN=function(x){ length(x)!=0})
names(buscar.patron.inicio)<-
  1:length(fq.text)
indice.fastq.detectadas.inicio<-
  as.numeric(paste0(names(buscar.patron.inicio[detectar.reads.inicio])))
if (length(indice.fastq.detectadas.inicio)!=0) {
  fastq.detectadas.inicio<-fq.text[indice.fastq.detectadas.inicio]
  posicion.secuencia.inicio.en.fastq<-buscar.patron.inicio[indice.fastq.detectadas.inicio]
}
if (length(indice.fastq.detectadas.inicio)==0) 
  {
    fastq.detectadas.inicio<-NA
    posicion.secuencia.inicio.en.fastq<-NA
  }
cat("End: Analisis ", basename(fichero),"\n")
  
df <-
  list(fastq.detectectadas.inicio=fastq.detectadas.inicio,
       posicion.secuencia.inicio.en.fastq=posicion.secuencia.inicio.en.fastq)

num.secuencias.df<-
  length(df[[1]])

if(!is.na(df[[1]])){
  pre.target.inicio<-lapply(1:num.secuencias.df,FUN=function(indice.fastq){
    secuencia<-df[[1]][[indice.fastq]]
    indicador.comienzo.is<-max(df[[2]][[indice.fastq]])
    longitud.secuencia<-length(secuencia)
    toString(secuencia[1:(indicador.comienzo.is+longitud.target.inicio-1)])
  })
  
  pre.6.nucleotidos<-lapply(1:num.secuencias.df,FUN=function(indice.fastq){
    secuencia<-df[[1]][[indice.fastq]]
    indicador.comienzo.is<-max(df[[2]][[indice.fastq]])
    longitud.secuencia<-length(secuencia)
    ifelse(indicador.comienzo.is>6,
           toString(secuencia[(indicador.comienzo.is-6):(indicador.comienzo.is-1)]),
           NA)
  })
  
  post.target.inicio<-lapply(1:num.secuencias.df,FUN=function(indice.fastq){
    secuencia<-df[[1]][[indice.fastq]]
    indicador.comienzo.is<-max(df[[2]][[indice.fastq]])
    longitud.secuencia<-length(secuencia)
    ifelse(indicador.comienzo.is+longitud.target.inicio>longitud.secuencia,NA,
           toString(secuencia[(indicador.comienzo.is+longitud.target.inicio):(longitud.secuencia)]))
  })
} else {
  pre.target.inicio = NA
  pre.6.nucleotidos = NA
  post.target.inicio = NA
}
resultado <-
  list(pre.target.inicio=pre.target.inicio,
       pre.6.nucleotidos=pre.6.nucleotidos,
       post.target.inicio=post.target.inicio)

lista.pre.6.nucleotidos <- 
if(!is.na(resultado$pre.6.nucleotidos)){
    data.frame.6.nucleotidos<-do.call("rbind.data.frame",resultado$pre.6.nucleotidos)
    colnames(data.frame.6.nucleotidos)<-"fragmento"
    data.frame.6.nucleotidos
    sort(table(data.frame.6.nucleotidos$fragmento),decreasing = T) %>% data.frame()
} else {
  data.frame()
  }
  
lista.pre.target.inicio<-
  if(!is.na(resultado$pre.target.inicio)){
    data.frame.pre.target<-do.call("rbind.data.frame",resultado$pre.target.inicio)
    colnames(data.frame.pre.target)<-"secuencia.pre.target"
    longitud.cadena<-stringr::str_length(data.frame.pre.target$secuencia.pre.target)
    data.frame.pre.target<-data.frame.pre.target[order(longitud.cadena,decreasing = T),]
    data.frame(data.frame.pre.target) 
  }  else{
      data.frame()
    }

lista.post.target<-
  if(!is.na(resultado$pre.target.inicio)){
    data.frame.pre.target<-do.call("rbind.data.frame",resultado$pre.target.inicio)
    data.frame.post.target<-do.call("rbind.data.frame",resultado$post.target.inicio)
    colnames(data.frame.pre.target)<-"secuencia.pre.target"
    longitud.cadena<-stringr::str_length(data.frame.pre.target$secuencia.pre.target)
    data.frame.post.target<-data.frame.post.target[order(longitud.cadena,decreasing = T),]
    data.frame(data.frame.post.target)
  }  else{
    data.frame()
    }

muestra <- 
  resultado


if(!is.na(muestra$pre.target.inicio)){
  df.pre<-do.call("rbind.data.frame",muestra[[1]])  
  df.seis<-do.call("rbind.data.frame",muestra[[2]])  
  df.post<-do.call("rbind.data.frame",muestra[[3]])
  length.pre<-stringr::str_length(df.pre[,1])
  df.resultado.muestra<-data.frame(df.pre,length.pre,df.seis,df.post)
  colnames(df.resultado.muestra)<-c("Pre","Length","Seis.Nucleotidos","Post")
  df.resultado.muestra<-df.resultado.muestra[order(df.resultado.muestra$Length,decreasing = T),]
  muestra2 <-list(df.resultado.muestra)
} else {
  muestra2 <-NA
  }

resultados.filtrados <-
if(!is.na(muestra2[[1]])) {
    tabla.seis.nucleotidos<-
      muestra2[[1]] %>% 
      dplyr::count(Seis.Nucleotidos) %>% 
      dplyr::filter(!is.na(Seis.Nucleotidos)&(n>1)) %>% 
      arrange(desc(n))
    
    lapply(tabla.seis.nucleotidos$Seis.Nucleotidos,FUN=function(cadena){
      muestra2[[1]] %>% 
        dplyr::filter(Seis.Nucleotidos%in%cadena) %>% 
        arrange(desc(Length)) %>% 
        dplyr::slice(1:3)
    }
    )
  }  else (NA) 


writexl::write_xlsx(x=lista.pre.target.inicio,path=paste0("excel.pre.target.inicio.",basename(fichero),".xlsx"),col_names=T)
writexl::write_xlsx(x=lista.post.target,path=paste0("excel.post.target.inicio.",basename(fichero),".xlsx"),col_names=T)
writexl::write_xlsx(x=lista.pre.6.nucleotidos,path=paste0("pre6.nucleotidos.",basename(fichero),".xlsx"),col_names=T)


print(basename(fichero))
basename.fichero <-
  basename(fichero)
nombre.fichero<-
  paste0(basename.fichero,".fasta")

lista.pre.target.inicio$data.frame.pre.target<-
  as.character(paste0(lista.pre.target.inicio$data.frame.pre.target))
lista.secuencias<-
  as.list(lista.pre.target.inicio$data.frame)
if(length(lista.secuencias)!=0){
  names(lista.secuencias)<-1:length(lista.secuencias)
  seqinr::write.fasta(sequences = lista.secuencias,
                      names=names(lista.secuencias),
                      file.out=nombre.fichero,
                      open="a")
  }  else {
    seqinr::write.fasta(sequences="",
                        names=1,
                        file.out = nombre.fichero,
                        open="a")
  }


ficheros.fasta<-
  list.files(pattern = "*.fastq.fasta",full.names = T,recursive = T,include.dirs = T)
nombresalida<-
  paste0(nombre.fichero,".blastn")

# antes hay que haber instalado blast 
# /usr/local/ncbi/blast/bin/makeblastdb -in ~/Downloads/Mycobacterium_tuberculosis_h37rv.ASM19595v2.cdna.all.fa -dbtype nucl -out h37rv
# y la base de datos con h37Rv
system(
paste0("/usr/local/ncbi/blast/bin/blastn -query ",nombre.fichero," -db ~/h37rv -out ", paste(nombresalida), " -outfmt 6 ", collapse = ";")
)
nombres.columnas<-
  read.delim("encabezado2.txt",header=T,sep=",")
ficheros.blastn<-
  nombresalida
ficheros.fasta<-
  nombre.fichero
anotacion.tb<-readGFF("Mycobacterium_tuberculosis_h37rv.ASM19595v2.46.chromosome.Chromosome.gff3")
anotacion.tb.mRNA<-anotacion.tb %>% data.frame %>% dplyr::filter(type=="mRNA") %>% dplyr::select(Parent,transcript_id,Name)
anotacion.tb.genes<-anotacion.tb %>% data.frame %>% dplyr::filter(type=="gene") %>% dplyr::select(ID,start,end,strand,Name,gene_id,description)
anotacion.df<-cbind(anotacion.tb.genes,subject.acc.ver=anotacion.tb.mRNA[,2])
anotacion.df$subject.acc.ver<-as.character(paste0(anotacion.df$subject.acc.ver))
nombres<-gsub(pattern = "fastq.gz.fasta",x = ficheros.fasta,replacement = "")
# data.frame(ficheros.blastn,ficheros.fasta,nombres) %>% View()

file.blast<-tryCatch(read.delim(ficheros.blastn,header = F),error=function(e) NULL)
file.fasta<-tryCatch(read.delim(ficheros.fasta,header=F),error=function(e) NULL)
lista.resultados.blastn <- 
if ((!is.null(file.blast))&(!is.null(file.fasta))){
  colnames(file.blast)<-colnames(nombres.columnas)
  file.fasta<-file.fasta[seq(from=2,to=nrow(file.fasta),by=2),]
  file.fasta<-as.character(paste0(file.fasta))
  df.fasta<-data.frame(cadena=file.fasta,query.acc.ver=1:length(file.fasta))
  df.resultado<-left_join(df.fasta, file.blast,by="query.acc.ver")
  df.resultado$subject.acc.ver<-as.character(paste0(df.resultado$subject.acc.ver))
  df.resultado<-left_join(df.resultado,anotacion.df,by="subject.acc.ver")
  df.resultado<-df.resultado %>% dplyr::select(2,1,3:20)
  df.resultado
  }   else(NA) 


writexl::write_xlsx(x=lista.resultados.blastn,
                    path=paste0("blast.inicio.secuencia",nombres,"xlsx"))  


######### Final secuencia 

is6110.inicio<-toupper("gagagtctccggactcaccggggcggttca")
longitud.target.inicio<-nchar(is6110.inicio)

fq <- readFastq(fichero)
fq.text<-sread(fq)
buscar.patron.inicio<-start(vmatchPattern(pattern = is6110.inicio, subject = fq.text, fixed=TRUE))
detectar.reads.inicio<-sapply(buscar.patron.inicio,FUN=function(x){ length(x)!=0})
names(buscar.patron.inicio)<-1:length(fq.text)
indice.fastq.detectadas.inicio<-as.numeric(paste0(names(buscar.patron.inicio[detectar.reads.inicio])))
fastq.detectadas.inicio<-fq.text[indice.fastq.detectadas.inicio]
posicion.secuencia.inicio.en.fastq<-buscar.patron.inicio[indice.fastq.detectadas.inicio]

df <- 
  list(fastq.detectectadas.inicio=fastq.detectadas.inicio,
       posicion.secuencia.inicio.en.fastq=posicion.secuencia.inicio.en.fastq)

num.secuencias.df<-
  length(df[[1]])

target.inicio.final<-
  lapply(1:num.secuencias.df,FUN=function(indice.fastq){
  secuencia<-df[[1]][[indice.fastq]]
  indicador.comienzo.is<-df[[2]][[indice.fastq]]
  longitud.secuencia<-length(secuencia)
  toString(secuencia[indicador.comienzo.is:longitud.secuencia])
})

post.6.nucleotidos<-
  lapply(1:num.secuencias.df,FUN=function(indice.fastq){
  secuencia<-df[[1]][[indice.fastq]]
  indicador.comienzo.is<-df[[2]][[indice.fastq]]
  longitud.secuencia<-length(secuencia)
  ifelse(longitud.secuencia-(indicador.comienzo.is+longitud.target.inicio)>=5,
         toString(secuencia[(indicador.comienzo.is+longitud.target.inicio):(indicador.comienzo.is+longitud.target.inicio+5)]),
         NA)
})

pre.target<-
  lapply(1:num.secuencias.df,FUN=function(indice.fastq){
  secuencia<-df[[1]][[indice.fastq]]
  indicador.comienzo.is<-df[[2]][[indice.fastq]]
  longitud.secuencia<-length(secuencia)
  ifelse(indicador.comienzo.is==1,NA,
         toString(secuencia[1:(indicador.comienzo.is-1)]))
})
resultado <-
list(target.inicio.final=target.inicio.final,
     post.6.nucleotidos=post.6.nucleotidos,
     pre.target=pre.target)


data.frame.6.nucleotidos<-do.call("rbind.data.frame",resultado$post.6.nucleotidos)
colnames(data.frame.6.nucleotidos)<-"fragmento"
data.frame.6.nucleotidos
lista.post.6.nucleotidos<-  sort(table(data.frame.6.nucleotidos$fragmento),decreasing = T) %>% data.frame()

data.frame.target.inicio.final<-do.call("rbind.data.frame",resultado$target.inicio.final)
colnames(data.frame.target.inicio.final)<-"secuencia.target.inicio.final"
longitud.cadena<-stringr::str_length(data.frame.target.inicio.final$secuencia.target.inicio.final)
data.frame.target.inicio.final<-data.frame.target.inicio.final[order(longitud.cadena,decreasing = T),]
lista.target.inicio.final<-  data.frame.target.inicio.final %>% data.frame()


data.frame.pre.target<-do.call("rbind.data.frame",resultado$pre.target)
data.frame.target.inicio.final<-do.call("rbind.data.frame",resultado$target.inicio.final)
colnames(data.frame.target.inicio.final)<-"secuencia.target.inicio.final"
longitud.cadena<-stringr::str_length(data.frame.target.inicio.final$secuencia.target.inicio.final)
data.frame.pre.target<-data.frame.pre.target[order(longitud.cadena,decreasing = T),]
lista.pre.target<-  data.frame.pre.target %>% data.frame()

muestra <- 
  resultado
df.post<-do.call("rbind.data.frame",muestra[[1]])  
df.seis<-do.call("rbind.data.frame",muestra[[2]])  
df.pre<-do.call("rbind.data.frame",muestra[[3]])
length.pre<-stringr::str_length(df.post[,1])
df.resultado.muestra<-data.frame(df.post,length.pre,df.seis,df.pre)
colnames(df.resultado.muestra)<-c("Target_Final","Length","Seis.Nucleotidos","Pre")
df.resultado.muestra<-df.resultado.muestra[order(df.resultado.muestra$Length,decreasing = T),]
muestra2 <- 
  df.resultado.muestra %>% data.frame()

tabla.seis.nucleotidos<-
  muestra2[[1]] %>% 
  dplyr::count(Seis.Nucleotidos) %>% 
  dplyr::filter(!is.na(Seis.Nucleotidos)&(n>1)) %>%  
  arrange(desc(n))

lista.resultados.filtrados <- 
lapply(tabla.seis.nucleotidos$Seis.Nucleotidos,FUN=function(cadena){
  muestra2[[1]] %>% dplyr::filter(Seis.Nucleotidos%in%cadena) %>% arrange(desc(Length)) %>% dplyr::slice(1:3)
})


nombre.file <- 
  paste0("post6.nucleotidos.",basename.fichero,".xlsx")
writexl::write_xlsx(x=lista.post.6.nucleotidos,
                    path=nombre.file,
                    col_names=T)
nombre.file <- 
  paste0("excel.target.inicio.final.",
         basename.fichero,
         ".xlsx")
writexl::write_xlsx(x=lista.target.inicio.final,
                    path=nombre.file,
                    col_names=T)
nombre.file <- 
  paste0("excel.pre.target.",basename.fichero,".xlsx")
writexl::write_xlsx(x=lista.pre.target,
                    path=nombre.file,
                    col_names=T)


nombre.fichero<-
  paste0(basename.fichero,"final.secuencia.fasta")
colnames(lista.target.inicio.final)<-"data.frame.post.target"
lista.target.inicio.final$data.frame.post.target<-as.character(paste0(lista.target.inicio.final$data.frame.post.target))
lista.secuencias<-as.list(lista.target.inicio.final$data.frame.post.target)
if(length(lista.secuencias)!=0){
  names(lista.secuencias)<-1:length(lista.secuencias)
  seqinr::write.fasta(sequences = lista.secuencias,
                      names=names(lista.secuencias),
                      file.out=nombre.fichero,
                      open="a")
} else {
  seqinr::write.fasta(sequences="",
                      names=1,
                      file.out = nombre.fichero,
                      open="a")
 }

nombresalida<-
  paste0(paste0(basename.fichero,".final.secuencia.fasta",".blastn"))
ficheros.fasta<-nombre.fichero
system(
paste0("/usr/local/ncbi/blast/bin/blastn -query ",nombre.fichero," -db ~/h37rv -out ", paste(nombresalida), " -outfmt 6 ", collapse = ";")
)

nombres.columnas<-read.delim("encabezado2.txt",header=T,sep=",")
ficheros.blastn<-nombresalida

ficheros.fasta<-nombre.fichero
anotacion.tb<-readGFF("Mycobacterium_tuberculosis_h37rv.ASM19595v2.46.chromosome.Chromosome.gff3")
anotacion.tb.mRNA<-anotacion.tb %>% data.frame %>% dplyr::filter(type=="mRNA") %>% dplyr::select(Parent,transcript_id,Name)
anotacion.tb.genes<-anotacion.tb %>% data.frame %>% dplyr::filter(type=="gene") %>% dplyr::select(ID,start,end,strand,Name,gene_id,description)
anotacion.df<-cbind(anotacion.tb.genes,subject.acc.ver=anotacion.tb.mRNA[,2])
anotacion.df$subject.acc.ver<-as.character(paste0(anotacion.df$subject.acc.ver))
nombres<-gsub(pattern = "fastq.gzfinal.secuencia.fasta",x = ficheros.fasta,replacement = "")


  file.blast<-tryCatch(read.delim(ficheros.blastn,header = F),error=function(e) NULL)
  file.fasta<-tryCatch(read.delim(ficheros.fasta,header=F),error=function(e) NULL)
  lista.resultados.blastn<- 
  if ((!is.null(file.blast))&(!is.null(file.fasta))){
    colnames(file.blast)<-colnames(nombres.columnas)
    file.fasta<-file.fasta[seq(from=2,to=nrow(file.fasta),by=2),]
    # file.fasta<-droplevels(file.fasta)
    file.fasta<-as.character(paste0(file.fasta))
    df.fasta<-data.frame(cadena=file.fasta,query.acc.ver=1:length(file.fasta))
    df.resultado<-left_join(df.fasta, file.blast,by="query.acc.ver")
    df.resultado$subject.acc.ver<-as.character(paste0(df.resultado$subject.acc.ver))
    df.resultado<-left_join(df.resultado,anotacion.df,by="subject.acc.ver")
    df.resultado<-df.resultado %>% dplyr::select(2,1,3:20)
    df.resultado
    }  else (NA)


writexl::write_xlsx(x=lista.resultados.blastn,
                    path=paste0("blast.final.secuencia",nombres,"xlsx"))
  
