# Supplementary material for: Estimation of the mutation rate of Mycobacterium tuberculosis in cases with recurrent tuberculosis using whole genome sequencing
Source: Sci Rep. 2022 Oct 6;12:16728. doi: 10.1038/s41598-022-21144-0 (PMC9537313; doi:10.1038/s41598-022-21144-0)
Supplement: Supplementary file 2 — Supplementary Information 2. [file 41598_2022_21144_MOESM2_ESM.xlsx]

## Sheet: Table S1_IS6110 locations
P1								P2								P3								P4								P5								P6								P7
pre-IS point	Number of reads	Direct repeat	post-IS point	Number of reads	Gene	Direction		pre-IS point	Number of reads	Direct repeat	post-IS point	Number of reads	Gene	Direction		pre-IS point	Number of reads	Direct repeat	post-IS point	Number of reads	Gene	Direction		pre-IS point	Number of reads	Direct repeat	post-IS point	Number of reads	Gene	Direction		pre-IS point	Number of reads	Direct repeat	post-IS point	Number of reads	Gene	Direction		pre-IS point	Number of reads	Direct repeat	post-IS point	Number of reads	Gene	Direction		pre-IS point	Number of reads
1989080/1979921 (M. bovis)	23	cgc	1979923 (M. bovis)	26	cut1	Reverse		1986626	28	tgttc	1986622	37	Rv1754c	Forward		1986626	24	tgttc	1986622	29	Rv1754c	Forward		3606308	98	acg	3606310	127	desA3	Reverse		1986623	43	aac	1986625	37	Rv1754c	Reverse		3494370	31	ctt	3494372	43	Rv3128c:Rv3129c	Reverse		3491909	35
2366894	29	tag	2366896	30	Rv2106c:PE22	Reverse		3121879	18	ccc	3120523	15	Rv2815c:Rv2816c	Forward		2365413	23	-	2366769	27	Rv2104c:Rv2105/Rv2106:PE22	Forward		850539	171	tgtc	850536	106	Rv0755A:thrV	Forward		4075916	52	gtt	4075914	37	Rv3636	Forward		1695262	50	caa	1695260	68	Rv1504c:Rv1505c	Forward		47041	55
3480373	24	cag	3480371	26	Rv3113	Forward		3551130	48	aag	3551132	45	Rv3183:Rv3184	Reverse		3196168	31	acg	3196166	33	Rv2885c:Rv2887	Forward		2627494	69	tca	2627492	106	plcC	Forward		3668572 (M. bovis)	27	-	3665159 (M. bovis)	34	MT3429/MT3426:MT3427	Reverse		987098	46	tccc	987095	35	Rv0887:Rv0888	Forward		1998793	104
3083207	41	cagc	3083204	27	Rv2775	Forward		31200025/3076507 (M. bovis)	21	gtc	3076507 (M. bovis)	15	Rv2813:Rv2814c	Reverse		3721237	30	cta	3721235	35	Rv3334	Forward		2559568	135	gat	2559570	108	Rv2286c	Reverse		2163404	33	ccag	2163401	25	PPE34	Forward		2604207 (M. bovis)	52	gaaa	2604210	56	PPE71	Reverse		1075948	60
3665157 (M. bovis)	30	caa	3665159 (M. bovis)	30	MT3426:MT3427	Reverse		2610863	26	gcc	2610861	35	Rv2336	Forward		3668657 (M. bovis)	11	tt	3668656 (M. bovis)	17	MT3429	Forward		3129520	116	caa	3129522	131	Rv2823c	Reverse		1997628/2262185	36	cgt	1997630/2262187	29	Rv1765c/Rv2015c	Reverse		2682339	32	gca	2682341	28	hemN	Reverse		483296	51
483310	40	tga	483308	35	mmpS1	Forward		1715972	26	acc	1715974	30	mmpL12	Reverse		2247886 (M. bovis)	29	gcg	2247888 (M. bovis)	34	MT2080	Reverse		1979901 (M. bovis)	84	-	1998483/1988923 (M. bovis)	107	cut1/Rv1765c	Forward		481422	37	gtc	481420	34	mmpL1	Forward		2039009	43	-	-	-	Rv1798:lppT	-		891081/3712442	49
2555929	29	tca	2555931	25	Rv2282c:Rv2283	Reverse		3668575 (M. bovis)	20	-	3668756 (M. bovis)	19	MT3429	Forward		1998241	21	-	1998849	13	Rv1765c/Rv1765c:Rv1765A	Forward		2633977	61	gcg	2633979	54	PEE38	Reverse		1992739	29	cgg	1992737	32	wag22:Rv1760	Forward		1895651	44	ccta	1895654	33	Rv1668c:Rv1669	Reverse		2610863	44
4077859	31	atc	4077861	43	Rv3638:Rv3639c	Reverse		483296	31	agg	483298	30	mmpS1	Reverse		3709622	19	gtc	3709624	31	moaX	Reverse		2604207 (M. bovis)	133	gaaa	2604210 (M. bovis)	87	PPE71	Reverse		2608664	27	gcg	2608662	44	Rv2333c:cysk1	Forward		2198331	20	ggac	2198328	49	Rv1947	Forward		3668575 (M. bovis)	26
3743341	23	gcgg	3743344	37	Rv3346c	Reverse		1075948	31	acc	1075950	26	Rv0963c	Reverse		483296	29	agg	483298	24	mmpS1	Reverse		1895651	90	ccta	1895654	88	Rv1668c:Rv1669	Reverse		2010922	38	gag	2010924	49	cyp144	Reverse		889020	35	gagg	890376	57	Rv0795-Rv0796	Reverse		2634049	37
932202	31	aac	932204	31	lpqQ:Rv0836c	Reverse										3121879	10	ccc	3120523	16	Rv2815c/Rv2813:Rv2814c	Reverse		889020	84	gagg	890376	131	Rv0795-Rv0796	Forward		1987018	40	ccag	1987015	33	plcD	Forward		1987546	30	-	1986937 (M. bovis)	47	plcD/Rv1762c:Rv1765c	Forward		3126538	60
1987457	31	-	1986625	22	plcD/Rv1754c	Reverse										2041817	16	tggcg	2041820	33	PPE28:PPE29	Reverse		3668725 (M. bovis)	42	gcc	3668723 (M. bovis)	53	MT3429	Forward		2633843	129	ctc	2633841	84	PPE38	Forward		1527045	24	tgg	1527043	52	Rv1358	Forward		1986626	77
2807873	32	aga	2807871	37	Rv2492	Forward																		3121879	89	-	3119660	72	Rv2815c:Rv2816c/Rv2813:Rv2814c	Reverse		3480373	42	cag	3480371	42	Rv3113	Forward		3668725 (M. bovis)	11	gcc	3668723 (M. bovis)	26	MT3429	Forward		3709336	40
3493190	46	agg	3493192	44	Rv3128c	Reverse																										932202	48	aac	932204	38	lpqQ:Rv0836c	Reverse		3121879	42	ccc	3120523	50	Rv2815c:Rv2816c/Rv2813:Rv2814c	Reverse		2039130	2
3078617 (M. bovis)	32	-	3115687/3072239 (M. bovis)	44	Rv2815c:Rv2816c/Rv2809	Reverse																										1481531	35	ggc	1481529	48	Rv1319c	Forward										3554124	5
2047368	27	att	2047370	35	Rv1804c:Rv1805c	Reverse																										2630024 (CDC1551)	60	atc	2630022 (CDC1551)	107	MT2419:MT2420	Forward
1995894	36	tgc	1995892	23	Rv1762c:Rv1763	Forward																										3078617 (M. bovis)	26	-	3120523/3077003 (M. bovis)	28	Rv2815c:Rv2816c/Rv2813:Rv2814c	Reverse
																																466508	44	gtc	466506	32	pks6	Forward
																																3709458	33	agt	3709456	36	moaX	Forward
																																2633765	35	gtcac	2633761	49	PPE38	Forward
																																1989080/1979921 (M. bovis)	21	cgc	1979923 (M. bovis)	37	cut1	Reverse
P10								P11								P12								P13								P14								P15								P16
pre-IS point	Number of reads	Direct repeat	post-IS point	Number of reads	Gene	Direction		pre-IS point	Number of reads	Direct repeat	post-IS point	Number of reads	Gene	Direction		pre-IS point	Number of reads	Direct repeat	post-IS point	Number of reads	Gene	Direction		pre-IS point	Number of reads	Direct repeat	post-IS point	Number of reads	Gene	Direction		pre-IS point	Number of reads	Direct repeat	post-IS point	Number of reads	Gene	Direction		pre-IS point	Number of reads	Direct repeat	post-IS point	Number of reads	Gene	Direction		pre-IS point	Number of reads
2807873	50	aga	2807871	57	Rv2492	Forward		2610863	65	gcc	2610861	53	Rv2336	Forward		483296	62	agg	483298	64	mmpS1	Reverse		3480373	70	cag	3480371	83	Rv3113	Forward		3302967	57	gtg	3302969	44	fadD29:Rv2951c	Reverse		3491532	57	cac	3491530	68	PPE49	Forward		1075023	50
3480373	65	cag	3480371	64	Rv3113	Forward		483296	64	agg	483298	59	mmpS1	Reverse		1986626	45	tgttc	1986622	48	Rv1754c	Forward		3665054 (M. bovis)	66	cax	3665052	13	MT3426	Forward		4323409	64	tgc	4323407	78	Rv3847:Rv3848	Forward		3378894	76	gcag	3378897	56	esxR	Reverse		1901096	55
2366894	61	tag	2366896	74	Rv2106:PE22	Reverse		1986626	74	tgttc	1986622	64	Rv1754c	Forward		2246937	47	ttg	2246939	33	Rv2001	Reverse		2633843	65	-	2604185 (M. bovis)	57	PPE38/PPE71	Forward		2581014	12	cca	2581017	34	Rv2308	Reverse		3668756 (M. bovis)	82	-	3710381/3664903 (M. bovis)	69	MT3429 /Rv3324A	Reverse		2555849	52
2047368	98	att	2047370	64	Rv1804c:Rv1805c	Reverse		891081/3712442	51	cag	891083/3712444	61	IS1547	Reverse		1075948	62	acc	1075950	39	Rv0963c	Reverse		3668572 (M. bovis)	39	-	3665159 (M. bovis)	18	MT3429/MT3426:MT3427	Reverse		2010922	47	gag	2010924	31	cyp144	Reverse		2039176	68	aag	2039174	54	lppT	Forward		2248086 (M. bovis)	46
3083207	104	cagc	3083204	57	Rv2775	Forward		3115221	62	cag	3115223	54	Rv2808	Reverse		2610863	53	gcc	2610861	46	Rv2336	Forward		1997628/2262185	68	cgt	1997630/2262187	69	Rv1765c/Rv2015c	Reverse		3379505	36	gtt	3379507	34	PPE47	Reverse		2203402	63	tgtc	2203405	34	Rv1958c	Reverse		888900	46
1998688	62	gt	1998687	36	Rv1765c:Rv1765A	Forward		1998793	54	gtg	1998795	40	Rv1765c:Rv1765A	Reverse		3668575 (M. bovis)	41	-	3668756 (M. bovis)	41	MT3429	Forward		1975227 (M. bovis)	59	-	1995739/1986578 (M. bovis)	63	MT1800:MT1801/Rv1762c	Forward		2633843	48	ctc	2633841	28	PPE38	Forward		2265111	71	tcg	2265109	55	Rv2017c:Rv2018	Forward		3121879	42
1987457	75	-	1986625	75	plcD/Rv1754c	Reverse		1075948	52	acc	1075950	51	Rv0963c	Reverse		1715972	40	acc	1715974	43	mmpL12	Reverse		1481531	41	ggc	1481529	68	Rv1319c	Forward		3595154	45	gac	3595152	57	Rv3218	Forward		1987563	73	-	1987291 (M. bovis)	57	plcD/Rv1762c:Rv1763	Forward		1982069	18
4077859	79	atc	4077861	59	Rv3638:Rv3639c	Reverse		3126529	67	cgtc	3126532	43	Rv2818c:Rv2819c	Reverse		3121879/3078359 (M. bovis)	46	-	3076507 (M. bovis)	35	Rv2815c:Rv1816c/Rv2813:Rv2814c	Reverse		3551220	66	gac	3552585	72	Rv3183:Rv3184/Rv3185:Rv3186	Reverse		1947016	41	acag	1947013	48	proT:Rv1720c	Forward		889020	70	gagg	890376	75	Rv0795-Rv0796	Forward
1989080/1979921 (M. bovis)	49	cgc	1979923 (M. bovis)	64	cut1	Reverse		2163390	17	tta	2163461	35	PPE34	Reverse		1543460	3	cgc	1543462	1	Rv1371	Reverse		3071516	78	ctgg	3071513	59	Rv2760c	Forward		1481531	58	ggc	1481529	48	Rv1319c	Forward		3115758	67	cagc	3115761	100	Rv2809:Rv2811	Reverse
3167691	69	gtc	3167689	62	nicT	Forward		3668756 (M. bovis)	65	-	3709338	63	MT3429/moaX	Reverse										2010922	74	gag	2010924	79	cyp144	Reverse		1997628/2262185	64	cgt	1997630/2262187	53	Rv1765c/Rv2015c	Reverse		1703102	87	cac	1703100	53	gmdA	Forward
3665157 (M. bovis)	56	caa	3665159 (M. bovis)	60	MT3426:MT3427	Reverse		1987459	61	aac	1987457	46	plcD	Forward										1986623	56	aac	1986625	86	Rv1754c	Reverse		1989080/1979921 (M. bovis)	51	cgc	1979923 (M. bovis)	60	cut1	Reverse		1998278/2262835	49	cca	1998280/2262837	57	Rv1765c/Rv2015c	Reverse
1733206	65	cgg	1733204	60	Rv1532c	Forward		4222477	68	cca	4222475	37	serU	Forward										3668756 (M. bovis)	82	cgg	3668758 (M. bovis)	141	MT3429	Reverse		1986623	45	aac	1986625	55	Rv1754c	Reverse		1357080	23	gat	1357082	59	glgC:PE14	Reverse
2555929	53	tca	2555931	53	Rv2282c:Rv2283	Reverse		1999527	30	cca	1999529	40	Rv1765A:Rv1766	Reverse										932202	56	aac	932204	58	lpqQ:Rv0836c	Reverse		3480373	75	cag	3480371	51	Rv3113	Forward		3121879	40	ccc	3120523	38	Rv2815c:Rv2816c/Rv2813:Rv2814c	Reverse
932202	60	aac	932204	62	lpqQ:Rv0836c	Reverse		3121879/3078359 (M. bovis)	38	-	3076507 (M. bovis)	34	Rv2815c:Rv1816c/Rv2813:Rv2814c	Reverse										3123115	47	gag	3123117	49	Rv2815c:Rv2816c	Reverse		932202	48	aac	932204	31	lpqQ:Rv0836c	Reverse		2559602	62	aca	2559600	46	Rv2286c:yjcE	Forward
2245246	63	gtg	2245244	52	Rv2000	Forward		2629973 (CDC1551)	77	-	2634051/2629896 (CDC1551)	18	MT2419:MT2420/PPE38 (MT2419)	Reverse										1357287	30	ttgg	1357284	67	glgC:PE14	Forward		3668836 (M. bovis)	63	-	3668756 (M. bovis)	48	MT3429:IS1547/MT3429	Reverse
889020	56	tga	890376	63	Rv0795-Rv0796	Reverse		1998474/2263031	56	cggcc	1998470/2263027	60	Rv1765c/Rv2015c	Forward										2614559	26	gcc	2614561	11	moeW:mmpL9	Forward		3668836 (M. bovis)	63	-	3665159 (M. bovis)	30	MT3329:IS1547/MT3426:MT3427	Reverse
3078617 (M. bovis)	57	-	3120523/3077003 (M. bovis)	33	Rv2815c	Reverse																		3275792	12	ggt	3275794	16	papA5	Forward		2263133	79	ccg	2263131	41	Rv2015c:Rv2016	Forward
1989192	16	tctg	1989195	12	cut1	Reverse																		3114264	1	tga	3114262	3	Rv2807	Reverse		3078617 (M. bovis)	46	-	3120523/3077003 (M. bovis)	20	Rv2815c:Rv2816c/Rv2813:Rv2814c	Reverse
																																3621245	1	gacc	3621242	1	Rv3241c	Forward
Table S1. IS6110 locations of all the isolates studied. For each location point, the number of reads found, the direct repeats, the gene and the direction of the IS6110 is shown. In blue are the extra IS6110 found among isolates of the same patient.
[truncated: 19 more columns]

## Sheet: WGS data
Accession	Sample Name	SPUID	Organism	Tax ID	Strain	Isolate	Mean depth	Mean coverage	Time between samplig dates (months)	IHV status
SAMN26037035	P1.1	P1.1	Mycobacterium tuberculosis	1773	Latency1	P1.1	96.5	0.9791	13	Positive
SAMN26037036	P1.2	P1.2	Mycobacterium tuberculosis	1773	Latency1	P1.2	38.92	0.992
SAMN26037037	P2.1	P2.1	Mycobacterium tuberculosis	1773	Latency2	P2.1	75.27	0.9853	31	Negative
SAMN26037038	P2.2	P2.2	Mycobacterium tuberculosis	1773	Latency2	P2.2	89.54	0.9788
SAMN26037039	P3.1	P3.1	Mycobacterium tuberculosis	1773	Latency3	P3.1	71.8	0.9741	92	Negative
SAMN26037040	P3.2	P3.2	Mycobacterium tuberculosis	1773	Latency3	P3.2	65.91	0.9716
SAMN26037041	P4.1	P4.1	Mycobacterium tuberculosis	1773	Latency4	P4.1	278.5	0.9765	12	Negative
SAMN26037042	P4.2	P4.2	Mycobacterium tuberculosis	1773	Latency4	P4.2	255.2	0.9738
SAMN26037043	P5.1	P5.1	Mycobacterium tuberculosis	1773	Latency5	P5.1	110.6	0.9746	51	Positive
SAMN26037044	P5.2	P5.2	Mycobacterium tuberculosis	1773	Latency5	P5.2	165.4	0.977
SAMN26037045	P6.1	P6.1	Mycobacterium tuberculosis	1773	Latency6	P6.1	117.7	0.9765	13	Positive
SAMN26037046	P6.2	P6.2	Mycobacterium tuberculosis	1773	Latency6	P6.2	24.81	0.9868
SAMN26037047	P7.1	P7.1	Mycobacterium tuberculosis	1773	Latency7	P7.1	164.6	0.9692	64	Negative
SAMN26037048	P7.2	P7.2	Mycobacterium tuberculosis	1773	Latency7	P7.2	163.1	0.9694
SAMN26037049	P8.1	P8.1	Mycobacterium tuberculosis	1773	Latency8	P8.1	225.8	0.967	160	Negative
SAMN26037050	P8.2	P8.2	Mycobacterium tuberculosis	1773	Latency8	P8.2	154.2	0.9695
SAMN26037051	P9.1	P9.1	Mycobacterium tuberculosis	1773	Latency9	P9.1	156.5	0.9739	31	Negative
SAMN26037052	P9.2	P9.2	Mycobacterium tuberculosis	1773	Latency9	P9.2	60.52	0.9787
SAMN26037053	P10.1	P10.1	Mycobacterium tuberculosis	1773	Latency10	P10.1	143	0.9722	31	Positive
SAMN26037054	P10.2	P10.2	Mycobacterium tuberculosis	1773	Latency10	P10.2	177.7	0.9747
SAMN26037055	P11.1	P11.1	Mycobacterium tuberculosis	1773	Latency11	P11.1	139.3	0.9752	42	Negative
SAMN26037056	P11.2	P11.2	Mycobacterium tuberculosis	1773	Latency11	P11.2	151.2	0.9663
SAMN26037057	P12.1	P12.1	Mycobacterium tuberculosis	1773	Latency12	P12.1	136.7	0.9759	39	Unknown
SAMN26037058	P12.2	P12.2	Mycobacterium tuberculosis	1773	Latency12	P12.2	119.7	0.9743
SAMN26037059	P13.1	P13.1	Mycobacterium tuberculosis	1773	Latency13	P13.1	169.2	0.9738	32	Unknown
SAMN26037060	P13.2	P13.2	Mycobacterium tuberculosis	1773	Latency13	P13.2	130.7	0.9755
SAMN26037061	P14.1	P14.1	Mycobacterium tuberculosis	1773	Latency14	P14.1	132.1	0.9761	14	Positive
SAMN26037062	P14.2	P14.2	Mycobacterium tuberculosis	1773	Latency14	P14.2	94.24	0.9775
SAMN26037063	P15.1	P15.1	Mycobacterium tuberculosis	1773	Latency15	P15.1	170.2	0.9757	104	Negative
SAMN26037064	P15.2	P15.2	Mycobacterium tuberculosis	1773	Latency15	P15.2	150.3	0.9761
SAMN26037065	P16.1	P16.1	Mycobacterium tuberculosis	1773	Latency16	P16.1	115.3	0.9757	14	Positive
SAMN26037066	P16.2	P16.2	Mycobacterium tuberculosis	1773	Latency16	P16.2	363.6	0.9771
SAMN26037067	P17.1	P17.1	Mycobacterium tuberculosis	1773	Latency17	P17.1	269.3	0.9743	59	Negative
SAMN26037068	P17.2	P17.2	Mycobacterium tuberculosis	1773	Latency17	P17.2	69.14	0.9777
SAMN26037069	P18.1	P18.1	Mycobacterium tuberculosis	1773	Latency18	P18.1	134.4	0.9676	16	Positive
SAMN26037070	P18.2	P18.2	Mycobacterium tuberculosis	1773	Latency18	P18.2	100	0.9694
Table S2. Accession numbers and WGS information of the genomes uploaded in Genbank.
